# Supplementary material for: A common neonicotinoid pesticide, thiamethoxam, alters honey bee activity, motor functions, and movement to light
Source: Sci Rep. 2017 Nov 9;7:15132. doi: 10.1038/s41598-017-15308-6 (PMC5680225; doi:10.1038/s41598-017-15308-6)
Supplement: Supplementary file 1 — Supplementary Dataset S1. [file 41598_2017_15308_MOESM1_ESM.xlsx]

## Sheet: ac
Supplementary Table S1. Dataset of the acute exposure trial.
BeeID	ColonyName	Treatment	Time after treatment (min)	Time first path to light (s)	Distance first path to light (Sq)	Velocity first path to light (sq/s)	Time moving (s)	Velocity (Sq/s)	Time at the top (s)	Time at the bottom (s)	Falls (n)	Inability to reach light once (Y/N)	Inability to Ascend (Y/N)	Abnormal behaviours (Y/N)
1	28	TMX	30	8	8	1	180	2.23333	86	35	1	N	N	N
1	28	TMX	60	8	8	1	180	1.72222	36	144	26	N	N	Y
2	28	control	60	7	5	0.714286	125	0.844444	109	29	3	N	N	N
2	28	control	30	90	23	0.255556	55	0.194444	79	96	0	N	N	N
3	28	control	30	20	8	0.4	157	0.972222	56	69	20	N	N	N
3	28	control	60	10	8	0.8	165	2.11667	34	96	25	N	N	Y
4	28	TMX	30	11	8	0.727273	180	0.566667	10	162	10	N	N	N
4	28	TMX	60	15	8	0.533333	179	0.5	15	150	7	N	Y	Y
5	28	TMX	30	33	8	0.242424	164	0.655556	45	81	6	N	N	N
5	28	TMX	60	15	15	1	180	1.48333	49	76	6	N	Y	Y
6	28	TMX	60				180	0.0888889	0	176	5	Y	Y	Y
6	28	TMX	30	23	19	0.826087	180	0.766667	6	146	4	N	N	N
7	28	control	30	29	7	0.241379	28	0.0777778	154	8	0	N	N	N
7	28	control	60	51	10	0.196078	118	0.333333	102	56	3	N	N	N
8	28	control	30				180	0.555556	0	180	0	Y	Y	N
8	28	control	60				180	0.516667	0	180	0	Y	Y	N
9	24	TMX	30	8	7	0.875	178	0.527778	69	50	10	N	N	N
9	24	TMX	60	10	9	0.9	180	0.433333	10	147	20	N	N	Y
10	24	TMX	30	13	9	0.692308	177	0.583333	39	82	5	N	N	N
10	24	TMX	60	12	9	0.75	179	0.416667	15	154	20	N	N	N
11	24	TMX	30	16	8	0.5	180	0.505556	77	48	13	N	Y	Y
11	24	TMX	60	9	8	0.888889	180	0.472222	34	101	7	N	Y	Y
12	24	control	30	10	8	0.8	178	0.666667	64	42	7	N	N	N
12	24	control	60	24	15	0.625	175	0.744444	53	54	10	N	N	N
13	24	control	30	87	12	0.137931	64	0.161111	71	48	2	N	N	N
13	24	control	60	71	22	0.309859	157	0.322222	20	139	2	N	Y	Y
14	24	control	30	100	17	0.17	171	0.405556	56	60	8	N	Y	Y
14	24	control	60	100	18	0.18	102	0.255556	67	87	2	N	N	N
15	7	control	60	44	12	0.272727	38	0.0722222	144	12	2	N	N	N
15	7	control	30	107	14	0.130841	44	0.116667	68	32	2	N	N	N
16	7	TMX	30	13	8	0.615385	150	0.527778	119	14	8	N	N	N
16	7	TMX	60	8	8	1	125	0.405556	120	33	5	N	N	N
17	7	TMX	60				29	0.0555556	81	6	4	Y	N	N
17	7	TMX	30	67	18	0.268657	36	0.133333	142	2	0	N	N	N
18	7	TMX	30	67	9	0.134328	38	0.155556	97	52	0	N	N	N
18	7	TMX	60	30	11	0.366667	42	0.166667	144	21	0	N	N	N
19	7	control	30	93	8	0.0860215	72	0.0777778	100	39	0	N	N	N
19	7	control	60	29	9	0.310345	158	0.483333	120	10	4	N	N	N
20	7	control	30	24	9	0.375	166	0.25	55	61	2	N	N	N
20	7	control	60	16	9	0.5625	147	0.333333	51	91	8	N	N	Y
21	7	control	30	25	8	0.32	108	0.288889	109	25	3	N	N	N
21	7	control	60	16	8	0.5	112	0.466667	74	41	1	N	N	N
22	7	control	30	57	11	0.192982	22	0.111111	158	7	1	N	N	N
22	7	control	60	14	12	0.857143	71	0.233333	163	0	0	N	N	N
23	7	TMX	60				94	0.222222	0	169	11	Y	N	N
23	7	TMX	30	9	8	0.888889	174	1.83333	65	66	20	N	N	N
24	7	TMX	30				53	0.15	168	2	0	Y	N	N
24	7	TMX	60	8	9	1.125	165	1.04444	46	80	5	N	Y	Y
25	7	control	30	10	8	0.8	10	0.0555556	171	0	0	N	N	N
25	7	control	60	21	8	0.380952	162	1.08333	78	32	13	N	Y	Y
26	7	control	30	22	8	0.363636	157	0.45	110	7	3	N	N	N
26	7	control	60	20	9	0.45	165	0.627778	91	34	3	N	N	N
27	7	TMX	60	8	7	0.875	178	1.07778	60	80	15	N	Y	N
27	7	TMX	30	37	15	0.405405	57	0.1	144	26	0	N	N	N
28	7	TMX	60	16	11	0.6875	180	0.472222	40	88	12	N	Y	N
28	7	TMX	30	41	16	0.390244	171	0.511111	74	30	4	N	Y	N
29	7	TMX	60	15	8	0.533333	179	0.427778	145	10	8	N	Y	N
29	7	TMX	30	23	15	0.652174	180	0.455556	44	58	6	N	N	N
30	7	TMX	30	12	8	0.666667	180	0.644444	111	31	5	N	Y	N
30	7	TMX	60	16	12	0.75	175	0.672222	40	100	13	N	Y	Y
31	7	TMX	60	8	8	1	35	0.177778	161	1	1	N	N	N
31	7	TMX	30	22	9	0.409091	126	0.472222	68	70	6	N	Y	Y
32	7	control	30	75	10	0.133333	125	0.361111	49	82	4	N	N	Y
32	7	control	60	70	11	0.157143	98	0.338889	80	43	3	N	N	N
33	7	control	30	13	8	0.615385	85	0.294444	158	3	0	N	N	N
33	7	control	60	13	8	0.615385	122	0.538889	95	45	1	N	N	N
34	7	TMX	60				87	0.138889	0	176	4	Y	N	N
34	7	TMX	30	7	8	1.14286	171	0.861111	36	120	24	N	Y	Y
35	7	TMX	60				74	0.194444	0	155	7	Y	Y	Y
35	7	TMX	30	20	8	0.4	178	0.716667	80	32	9	N	N	N
36	7	TMX	60				166	0.283333	0	161	5	Y	Y	Y
36	7	TMX	30	7	8	1.14286	179	0.811111	62	33	18	N	N	Y
37	7	control	60	14	7	0.5	109	0.361111	115	21	6	N	N	N
37	7	control	30	35	10	0.285714	146	0.483333	121	18	9	N	N	N
38	7	control	30	17	8	0.470588	27	0.0777778	174	1	0	N	N	N
38	7	control	60	11	8	0.727273	20	0.0666667	174	1	0	N	N	N
39	7	control	30	9	7	0.777778	133	0.416667	111	21	8	N	N	N
39	7	control	60	27	12	0.444444	102	0.422222	101	29	8	N	N	N
