# Supplementary material for: A common neonicotinoid pesticide, thiamethoxam, alters honey bee activity, motor functions, and movement to light
Source: Sci Rep. 2017 Nov 9;7:15132. doi: 10.1038/s41598-017-15308-6 (PMC5680225; doi:10.1038/s41598-017-15308-6)
Supplement: Supplementary file 2 — Supplementary Dataset S2. [file 41598_2017_15308_MOESM2_ESM.xlsx]

## Sheet: chr
Supplementary Table S2. Dataset of the chronic exposure trial.
BeeID	ColonyName	Treatment	Time first path to light (s)	Distance first path to light (Sq)	Velocity first path to light (sq/s)	Time moving (s)	Velocity (Sq/s)	Time at the top (s)	Time at the bottom (s)	Falls (n)	Inability to reach light once (Y/N)	Inability to Ascend (Y/N)	Abnormal behaviours (Y/N)	Avg Sucrose Day1 Consumption (mg/bee)	Avg Sucrose Day2 Consumption (mg/bee)	Avg Sucrose Daily Consumption (mg/bee)	Avg TMX Daily dose (ng/bee)
1	2	control	22	25	1.14	161	1.13889	38	57	2	N	N	N	100.344	34.7246	67.5345	0
2	2	control				0	0.00555556	0	180	0	Y	N	N	100.344	34.7246	67.5345	0
3	2	control	94	14	0.15	103	0.505556	57	66	2	N	N	N	100.344	34.7246	67.5345	0
4	2	control				122	0.261111	13	120	13	Y	N	N	100.344	34.7246	67.5345	0
5	2	control	31	26	0.84	150	0.655556	62	52	7	N	N	N	100.344	34.7246	67.5345	0
6	2	control	27	12	0.44	161	0.5	61	63	14	N	N	N	100.344	34.7246	67.5345	0
7	1	control	18	8	0.44	135	0.333333	13	108	11	N	N	Y	70.1935	51.88	61.0367	0
8	1	TMX				164	0.166667	0	180	5	Y	Y	N	78.1084	48.4667	63.2876	2.84794
9	1	TMX				128	0.238889	0	180	2	Y	Y	N	78.1084	48.4667	63.2876	2.84794
10	1	control	62	26	0.42	174	0.333333	20	93	17	N	N	N	70.1935	51.88	61.0367	0
11	1	TMX	24	10	0.42	127	0.327778	75	50	9	N	N	N	78.1084	48.4667	63.2876	2.84794
12	1	TMX	19	8	0.42	160	0.283333	14	119	11	N	N	N	78.1084	48.4667	63.2876	2.84794
13	1	control	54	17	0.31	129	0.366667	72	25	3	N	N	N	70.1935	51.88	61.0367	0
14	1	TMX	21	9	0.43	163	0.333333	76	33	5	N	N	N	78.1084	48.4667	63.2876	2.84794
15	1	control	174	13	0.07	34	0.0888889	16	136	0	N	N	N	70.1935	51.88	61.0367	0
16	1	TMX	15	9	0.6	127	0.288889	48	81	8	N	N	N	78.1084	48.4667	63.2876	2.84794
17	1	control	65	33	0.51	163	0.422222	48	57	8	N	N	N	70.1935	51.88	61.0367	0
18	28	control	85	15	0.18	49	0.177778	84	70	1	N	N	N	87.3792	46.9333	67.1563	0
19	28	TMX	124	18	0.15	31	0.194444	63	70	3	N	N	N	35.9136	27.2987	31.6062	1.42228
20	28	control	12	8	0.67	98	0.433333	133	9	8	N	N	N	87.3792	46.9333	67.1563	0
21	28	TMX	16	8	0.5	110	0.427778	118	21	7	N	N	N	35.9136	27.2987	31.6062	1.42228
22	28	control	18	8	0.44	63	0.266667	108	41	3	N	N	N	87.3792	46.9333	67.1563	0
23	28	TMX				3	0.0166667	0	180	0	Y	Y	Y	35.9136	27.2987	31.6062	1.42228
24	3	control				145	0.0722222	31	84	3	Y	N	N	50.9	38.4692	44.6846	0
25	3	control	51	16	0.31	165	0.372222	80	27	6	N	N	N	50.9	38.4692	44.6846	0
26	3	TMX	10	9	0.9	172	0.866667	72	52	12	N	N	N	49.6182	62.2615	55.9399	2.5173
27	3	control	20	8	0.4	145	0.711111	105	28	6	N	N	N	50.9	38.4692	44.6846	0
28	3	TMX	28	13	0.46	136	0.45	23	84	15	N	N	N	49.6182	62.2615	55.9399	2.5173
29	3	control	30	20	0.67	125	0.627778	109	22	2	N	N	N	50.9	38.4692	44.6846	0
30	3	TMX	21	9	0.43	175	0.75	103	19	3	N	N	N	49.6182	62.2615	55.9399	2.5173
31	3	control	20	8	0.4	109	0.255556	137	13	2	N	N	N	50.9	38.4692	44.6846	0
32	3	TMX	10	8	0.8	178	0.45	109	26	9	N	N	Y	49.6182	62.2615	55.9399	2.5173
33	2	control	14	8	0.57	150	0.277778	43	85	10	N	N	N	76.4979		76.4979	0
34	2	control	12	8	0.67	162	0.7	77	45	0	N	N	N	76.4979		76.4979	0
35	2	TMX	23	7	0.3	97	0.177778	83	38	6	N	N	N	77.226		77.226	3.47517
36	2	TMX	20	10	0.5	159	0.427778	62	39	20	N	N	Y	77.226		77.226	3.47517
